# Supplementary material for: Identification of spontaneous mutation for broad-spectrum brown planthopper resistance in a large, long-term fast neutron mutagenized rice population
Source: Rice (N Y). 2019 Mar 19;12:16. doi: 10.1186/s12284-019-0274-1 (PMC6424995; doi:10.1186/s12284-019-0274-1)
Supplement: Supplementary file 4 — Table S7. Haplotype pattern analysis of candidate genes for BPH resistance in mutant lines. (XLSX 27 kb) [file 12284_2019_274_MOESM4_ESM.xlsx]

## Sheet: Sup Table S6
Table S7. Haplotype pattern analysis of candidate genes for BPH resistance in mutant lines Supplementary Table S8. Haplotype pattern analysis of candidate genes for BPH resistance in mutant lines
Candidate genes QBPH4.1 and QBPH4.2
KASP marker name	LOC_Os04g10800_1SNP	R04005867219	LOC_Os04g11165_3NP	R04006069830	R04006069877	R04006069900	LOC_Os04g11450_3SNP	F-box_R04006263057	F-box_R04006263087	F-box_R04006263168	LOC_Os04g11660_2SNP	F-box_R04006388017	F-box_R04006388095	LOC_Os04g11780_5SNP	LR10_R04006451404	LR10_R04006451424	LR10_R04006451469	LR10_R04006451485	LR10_R04006451495	LOC_Os04g12110_6SNP	R04006659844	R04006659845	R04006659872	R04006659873	R04006659884	R04006659915	LOC_Os04g12530_1SNP	R04006925203	OsLecRK1_6SNP	LecRK1_aac289	LecRK1_aac246	LecRK1_aac129	LecRK1_aac122	LecRK1_aac90	LecRK1_aac35	OsLecRK2_6SNP	LecRK2_aac758	LecRK2_SNP8_aac534	LecRK2_SNP7_aac495	LecRK2_aac424	LecRK2_aac151	OsLecRK3_8SNP	LecRK3_Chr4_6967158_aac627	OsLecRK3_QBPHR_6968050	LecRK3_Chr4_6968472_aac189	LecRK3_Chr4_6968762_aac92	LecRK3_Chr4_6968772_aac89	LecRK3_Chr4_6968776_aac88	LecRK3_Chr4_6968816_aac74
RH	1	C	2	G	G	G	3	G	T	G	3	A	C	2	C	A	A	G	G	1	C	C	C	A	G	T	1	G	2	T	A	T	A	A	G	3	G	A	C	A	C	2	G	G	C	G	G	C	C
JHN	1	C	1	G	A	A	1	C	A	C	1	C	G	1	T	C	G	A	T	1	C	C	C	A	G	T	1	G	1	G	G	C	C	G	A	1	C	A	C	G	T	1	T	A	T	A	A	A	G
JHN00004	1	C	2	G	G	G	2	G	T	C	2	H	G	2	C	A	A	G	G	1	C	C	C	A	G	T	1	G	2	T	A	T	A	A	G	2	G	A	T	A	C	2	G	G	C	G	G	C	C
JHN12005	1	C	2	G	G	G	3	G	T	G	3	A	C	2	C	A	A	G	G	1	C	C	C	A	G	T	1	G	3	T	A	H	A	A	G	3	G	A	C	A	C	2	G	G	C	G	G	C	C
JHN19525	1	C	2	G	G	G	2	G	T	C	3	A	C	2	C	A	A	G	G	1	C	C	C	A	G	T	1	G	2	T	A	T	A	A	G	3	G	A	C	A	C	2	G	G	C	G	G	C	C
JHN09962	1	C	2	G	G	G	3	G	T	G	3	A	C	2	C	A	A	G	G	1	C	C	C	A	G	T	1	G	2	T	A	T	A	A	G	2	G	A	T	A	C	2	G	G	C	G	G	C	C
JHN19874	1	C	3	G	G	H	2	G	T	C	2	H	G	2	C	A	A	G	G	2	C	C	C	A	G	H	1	G	-	-	-	H	H	-	-	-	-	A	C	-	-	3	G	G	C	G	H	C	C
JHN07766	1	C	2	G	G	G	2	G	T	C	4	A	G	2	C	A	A	G	G	1	C	C	C	A	G	T	1	G	3	T	A	H	A	A	G	4	G	A	T	A	T	2	G	G	C	G	G	C	C
JHNMT2	1	C	1	G	A	A	1	C	A	C	1	C	G	3	C	C	G	A	T	1	C	C	C	A	G	T	1	G	4	T	A	H	A	G	G	5	C	A	T	G	T	4	G	A	T	A	A	A	C
JHN11183	2	G	1	G	A	A	2	G	T	C	4	A	G	4	C	A	H	G	G	3	A	H	T	T	H	C	2	T	5	T	A	T	A	H	H	6	G	G	T	A	T	5	G	G	C	G	G	A	C
JHNMT1	1	C	1	G	A	A	1	C	A	C	1	C	G	3	C	C	G	A	T	1	C	C	C	A	G	T	1	G	4	T	A	H	A	G	G	5	C	A	T	G	T	4	G	A	T	A	A	A	C
JHN05678	1	C	2	G	G	G	3	G	T	G	3	A	C	2	C	A	A	G	G	4	C	C	T	A	G	T	1	G	2	T	A	T	A	A	G	2	G	A	T	A	C	2	G	G	C	G	G	C	C
JHN19572	1	C	2	G	G	G	2	G	T	C	3	A	C	2	C	A	A	G	G	1	C	C	C	A	G	T	1	G	2	T	A	T	A	A	G	3	G	A	C	A	C	2	G	G	C	G	G	C	C
JHN21689	2	G	1	G	A	A	1	C	A	C	1	C	G	3	C	C	G	A	T	5	C	C	C	A	C	T	1	G	1	G	G	C	C	G	A	1	C	A	C	G	T	6	G	G	T	A	A	A	C
JHN16065	2	G	4	T	A	A	1	C	A	C	1	C	G	3	C	C	G	A	T	6	A	C	C	A	G	C	1	G	6	T	A	C	A	G	G	1	C	A	C	G	T	7	G	A	T	A	G	A	C
JHN02313	2	G	1	G	A	A	1	C	A	C	1	C	G	3	C	C	G	A	T	5	C	C	C	A	C	T	1	G	7	G	G	H	C	G	A	7	C	G	T	G	T	8	G	G	T	A	A	A	C
JHN15723	1	C	1	G	A	A	1	C	A	C	1	C	G	3	C	C	G	A	T	4	C	C	C	A	G	T	1	G	1	G	G	C	C	G	A	1	C	A	C	G	T	1	T	A	T	A	A	A	G
JHN18131	2	G	5	T	A	H	1	C	A	C	1	C	G	3	C	C	G	A	T	-	A	C	-	A	G	H	1	G	6	T	A	C	A	G	G	1	C	A	C	G	T	9	G	A	T	A	A	A	C
JHN19671	2	G	4	T	A	A	1	C	A	C	1	C	G	3	C	C	G	A	T	7	A	G	C	A	G	C	1	G	6	T	A	C	A	G	G	1	C	A	C	G	T	9	G	A	T	A	A	A	C
JHN12686	1	C	1	G	A	A	1	C	A	C	1	C	G	5	C	H	G	A	T	2	C	C	C	A	G	H	1	G	-	G	G	H	H	-	A	8	C	A	T	G	T	1	T	A	T	A	A	A	G
JHN17767	2	G	4	T	A	A	1	C	A	C	1	C	G	3	C	C	G	A	T	6	A	C	C	A	G	C	1	G	-	T	A	-	A	G	G	1	C	A	C	G	T	9	G	A	T	A	A	A	C
JHN19577	1	C	3	G	G	H	2	G	T	C	4	A	G	2	C	A	A	G	G	1	C	C	C	A	G	T	1	G	2	T	A	T	A	A	G	3	G	A	C	A	C	2	G	G	C	G	G	C	C
JHN19578	1	C	2	G	G	G	3	G	T	G	2	H	G	2	C	A	A	G	G	1	C	C	C	A	G	T	1	G	2	T	A	T	A	A	G	3	G	A	C	A	C	2	G	G	C	G	G	C	C
JHN21688	1	C	1	G	A	A	1	C	A	C	1	C	G	3	C	C	G	A	T	1	C	C	C	A	G	T	1	G	1	G	G	C	C	G	A	1	C	A	C	G	T	10	T	G	T	A	A	A	G
JHN19727	1	C	6	G	H	H	-	-	T	C	1	C	G	6	H	C	H	H	H	2	C	C	C	A	G	H	1	G	8	H	H	H	H	H	H	9	H	A	C	H	H	11	H	H	H	H	H	H	H
JHN22247	1	C	2	G	G	G	2	G	T	C	4	A	G	2	C	A	A	G	G	1	C	C	C	A	G	T	1	G	2	T	A	T	A	A	G	3	G	A	C	A	C	2	G	G	C	G	G	C	C
JHN22995	1	C	1	G	A	A	1	C	A	C	1	C	G	1	T	C	G	A	T	1	C	C	C	A	G	T	1	G	1	G	G	C	C	G	A	1	C	A	C	G	T	-	T	H	T	A	A	-	G
Known BPH resistance genes
KASP marker name	BPH14_2SNP	BPH14_Chr3_35698065	BPH14_Chr3_35697944	BPH29_Chr6_2SNP	BPH29_Chr6_484454	BPH29_Chr6_484507	BPH32_1SNP	Bph32_2_1223332	BPH18	BPH18_Chr12_22868930	BPH18_Chr12_22869061	BPH18_Chr12_22885393	BPH26	BPH26_Chr12_22875096	BPH9_Chr12_22885905	BPH9	BPH9_Chr12_22886051	BPH9_Chr12_22886067	BPH9_Chr12_22886105
RH	1	A	A	1	A	T	2	G	1	C	A	A	1	T	G	1	C	A	G
JHN	1	A	A	1	A	T	1	C	1	C	A	A	1	T	G	1	C	A	G
JHN00004	1	A	A	1	A	T	1	C	1	C	A	A	1	T	G	2	C	G	T
JHN12005	1	A	A	2	A	C	1	C	1	C	A	A	2	T	A	3	C	G	G
JHN19525	1	A	A	1	A	T	1	C	1	C	A	A	1	T	G	2	C	G	T
JHN09962	1	A	A	1	A	T	1	C	1	C	A	A	1	T	G	2	C	G	T
JHN19874	1	A	A	1	A	T	1	C	1	C	A	A	1	T	G	4	C	A	H
JHN07766	1	A	A	1	A	T	1	C	1	C	A	A	1	T	G	1	C	A	G
JHNMT2	1	A	A	2	A	C	1	C	1	C	A	A	2	A	A	3	C	G	G
JHN11183	1	A	A	2	A	C	1	C	1	C	A	A	2	A	A	3	C	G	G
JHNMT1	1	A	A	2	A	C	1	C	1	C	A	A	2	A	A	3	C	G	G
JHN05678	1	A	A	1	A	T	1	C	1	C	A	A	1	T	G	1	C	A	G
JHN19572	1	A	A	1	A	T	1	C	1	C	A	A	1	T	G	1	C	A	G
JHN21689	1	A	A	1	A	T	1	C	1	C	A	A	1	T	G	1	C	A	G
JHN16065	1	A	A	1	A	T	1	C	1	C	A	A	1	T	G	1	C	A	G
JHN02313	1	A	A	1	A	T	1	C	1	C	A	A	1	T	G	1	C	A	G
JHN15723	1	A	A	1	A	T	1	C	1	C	A	A	1	T	G	1	C	A	G
JHN18131	1	A	A	1	A	T	1	C	1	C	A	A	1	T	G	4	C	A	H
JHN19671	1	A	A	1	A	T	1	C	1	C	A	A	1	T	G	1	C	A	G
JHN12686	1	A	A	1	A	T	1	C	2	C	G	A	1	T	G	4	C	A	H
JHN17767	1	A	A	1	A	T	1	C	1	C	A	A	1	T	G	1	C	A	G
JHN19577	1	A	A	1	A	T	1	C	1	C	A	A	1	T	G	1	C	A	G
JHN19578	1	A	A	1	A	T	1	C	1	C	A	A	1	T	G	1	C	A	G
JHN21688	1	A	A	1	A	T	1	C	1	C	A	A	1	T	G	1	C	A	G
JHN19727	1	A	A	1	A	T	1	C	1	C	A	A	1	T	G	2	C	G	T
JHN22247	1	A	A	1	A	T	1	C	1	C	A	A	1	T	G	2	C	G	T
JHN22995	1	A	A	1	A	T	1	C	1	C	A	A	1	T	G	2	C	G	T
[truncated: 14 more columns]

## Sheet: Sheet 2
KASP marker name	BPH14_2SNP	LOC_Os04g10800_1SNP	LOC_Os04g11165_3NP	LOC_Os04g11450_3SNP	LOC_Os04g11660_2SNP	LOC_Os04g11780_5SNP	LOC_Os04g12110_6SNP	LOC_Os04g12530_1SNP	OsLecRK1_6SNP	OsLecRK2_6SNP	OsLecRK3_8SNP	LOC_Os04g26910_1SNP	OsSTPS2_4SNP	LOC_Os04g27720_1SNP	LOC_Os04g28150_1SNP	LOC_Os04g28210_1SNP	BPH29_Chr6_2SNP	BPH32_1SNP	BPH9/18/26_Chr12 (5SNP)	CNT	TPY	UBN
RH	1	1	2	3	3	2	1	1	2	3	2	2	2	1	2	1	1	2	1	6	7	16
JHN	1	1	1	1	1	1	1	1	1	1	1	1	1	1	1	1	1	1	1	54	63	61.67
JHN00004	1	1	2	2	2	2	1	1	2	2	2	1	2	1	1	2	1	1	2	10	8	17
JHN12005	1	1	2	3	3	2	1	1	3	3	2	2	2	1	2	2	2	1	3	13	11.33	44
JHN19525	1	1	2	2	3	2	1	1	2	3	2	1	2	1	1	2	1	1	2	30	13.5	41
JHN09962	1	1	2	3	3	2	1	1	2	2	2	1	2	1	1	2	1	1	2	45	22.5	27.5
JHN19874	1	1	3	2	2	3	2	1	-	-	3	1	2	1	-	2	1	1	4	46	43	57.67
JHN07766	1	1	2	2	4	2	1	1	3	4	2	1	2	1	1	2	1	1	1	47	40	61
JHNMT2	1	1	1	1	1	1	1	1	4	5	4	1	2	1	1	2	2	1	5	50	42	56.33
JHN11183	1	2	1	2	4	4	3	2	5	6	5	2	1	2	1	2	2	1	5	51	49	39
JHNMT1	1	1	1	1	1	1	1	1	4	5	4	1	2	1	1	2	2	1	5	51	38.33	48.67
JHN05678	1	1	2	3	3	2	4	1	2	2	2	2	2	1	2	2	1	1	1	51	47	63
JHN19572	1	1	2	2	3	2	1	1	2	3	2	1	2	1	1	2	1	1	1	52	52.33	57.67
JHN21689	1	2	1	1	1	1	5	1	1	1	6	1	1	1	1	1	1	1	1	52	59	61.67
JHN16065	1	2	4	1	1	1	6	1	1	1	7	1	3	2	1	2	1	1	1	54	60.33	59
JHN02313	1	2	1	1	1	1	5	1	6	7	8	1	4	1	1	1	1	1	1	54	61.67	60.33
JHN15723	1	1	1	1	1	1	4	1	1	1	1	1	1	1	1	1	1	1	1	54	63	60.33
JHN18131	1	2	5	1	1	1	-	1	1	1	9	1	4	2	1	2	1	1	4	54	59.33	60.33
JHN19671	1	2	4	1	1	1	7	1	1	1	9	1	3	2	1	2	1	1	1	54	63	61.67
JHN12686	1	1	1	1	1	5	2	1	-	8	1	1	1	1	1	1	1	1	6	54	63	63
JHN17767	1	2	4	1	1	1	6	1	-	1	9	1	4	2	1	2	1	1	1	54	60.33	63
JHN19577	1	1	3	2	4	2	1	1	2	3	2	1	2	1	1	2	1	1	1	54	63	63
JHN19578	1	1	2	3	2	2	1	1	2	3	2	1	2	1	1	2	1	1	1	54	54	63
JHN21688	1	1	1	1	1	1	1	1	1	1	10	1	1	1	1	1	1	1	1	54	63	63
